# Supplementary material for: Bioinspired Surfaces Derived from Acoustic Waves for On-Demand Droplet Manipulations
Source: Research (Wash D C). 2023 Dec 6;6:0263. doi: 10.34133/research.0263 (PMC11407685; doi:10.34133/research.0263)
Supplement: Supplementary 1 — Supplementary Methods Figs. S1 to S8 [file research.0263.f1.zip]

Archive with 9 entries (9 files):
- figs1.png
- figs2.png
- figs3.png
- figs4.png
- figs5.png
- figs6.png
- figs7.png
- figs8.png
- RESEARCH_D2301028f1.docx
