# Supplementary material for: Bioinspired Surfaces Derived from Acoustic Waves for On-Demand Droplet Manipulations
Source: Research (Wash D C). 2023 Dec 6;6:0263. doi: 10.34133/research.0263 (PMC11407685; doi:10.34133/research.0263)
Supplement: Supplementary 2 — Movies S1 to S6 [file research.0263.f2.zip]

Archive with 6 entries (6 files):
- Movie1-PDMS deformation.mp4
- Movie2-water droplets.mp4
- Movie3-dynamic contact angle.mp4
- Movie4-passive mixing.mp4
- Movie5-acoustic mixing.mp4
- Movie6-reaction.mp4
